# Supplementary material for: Genomic and health characteristics of crossbred dairy cattle in central Uganda
Source: Front Genet. 2025 Apr 24;16:1567910. doi: 10.3389/fgene.2025.1567910 (PMC12058653; doi:10.3389/fgene.2025.1567910)
Supplement: Supplementary file 1 [file Table1.xlsx]

## Sheet: Sheet1
Population	Number of samples
Cross	157
Ankole	35
Gyr	20
Holstein	40
Jersey	7
Karamojong	16
Nelore	20
Ndama	37
Nganda	24
Sahiwal	13
Serere	13
Sheko	18
East African Zebu	113
Ugandan Zebu	10
